# Supplementary material for: Dissipation of Triazole Fungicides in Apples
Source: Foods. 2025 Sep 15;14(18):3210. doi: 10.3390/foods14183210 (PMC12469479; doi:10.3390/foods14183210)
Supplement: Supplementary file 1 [file foods-14-03210-s001.zip]

Archive with 1 entries (1 files):
- foods-3848984-supplementary.pdf
